# Supplementary material for: Evaluation of Neuropathological Features in the SOD1-G93A Low Copy Number Transgenic Mouse Model of Amyotrophic Lateral Sclerosis
Source: Front Mol Neurosci. 2021 Jun 24;14:681868. doi: 10.3389/fnmol.2021.681868 (PMC8264456; doi:10.3389/fnmol.2021.681868)
Supplement: Supplementary file 1 [file Table_1.XLSX]

## Sheet: Figure 1
Figure 1A
Females
Age in weeks	ntg				SOD1-G93A						ANOVA P-values
24	0.0206333	0.0475667	0.0256667	0.0217	0.9482	1.66467	0.737767	1.14835		Interaction	0.8454
27	0.0138333	0.0507667	0.067	0.0735333	1.06497	1.88657	0.9187	0.9386		Age	0.7284
30	no data	0.0204	0.0109	0.0156	1.32513	0.523867	1.2485	0.853633		Genotype	***<0.0001
Males
Age in weeks	ntg				SOD1-G93A						ANOVA P-values
24	0.0467333	0.0542667	0.08795	0.100633	0.415733	1.04783	0.98945	0.8723		Interaction	*0.01
27	0.0265333	0.0369	0.0823	0.0871	0.9098	1.1549	1.6338	1.18607		Age	*0.01
30	0.0428667	0.1436	0.0657667	0.0712667	4.1565	5.03073	no data	0.88065		Genotype	***<0.001
Figure 1B
Females
Age in weeks	ntg				SOD1-G93A						ANOVA P-values
24	0.0534	0.1437	0.0605333	0.0450333	1.1277	1.73057	1.07027	0.777067		Interaction	0.7991
27	0.0133	0.05605	0.0701333	0.118433	0.811433	2.22067	1.51687	1.12987		Age	0.8364
30	no data	0.0231333	0.1208	0.0262667	1.2153	0.631	2.03713	1.53753		Genotype	***<0.0001
Males
Age in weeks	ntg				SOD1-G93A						ANOVA P-values
24	0.102467	0.0546	0.2135	0.139767	0.503267	2.29407	1.22003	1.61583		Interaction	0.15
27	0.0653	0.0549	0.0911333	0.0720333	0.8677	2.19793	1.82353	1.01063		Age	0.09
30	0.0989667	0.3923	0.0427667	0.124367	3.05247	2.6881	2.5255	1.35867		Genotype	***<0.001
Figure 1C
Females
Age in weeks	ntg				SOD1-G93A						ANOVA P-values
24	0.00766667	0.0415	0.02175	0.0156333	1.4821	0.9932	1.38487	1.22107		Interaction	0.6364
27	0.0126	0.0185	0.0322	0.100467	0.769	2.8182	1.5337	1.5906		Age	0.6147
30	no data	0.0114	0.0462	0.0057	1.20343	0.893333	2.6819	2.15797		Genotype	***<0.0001
Males
Age in weeks	ntg				SOD1-G93A						ANOVA P-values
24	0.0858	0.00873333	0.0318	0.0416	0.2314	1.3656	1.66147	1.1664		Interaction	**0.008
27	0.0205333	0.05	0.0588667	0.0579	0.567133	2.20163	1.5583	1.85433		Age	**0.007
30	0.0842333	0.0536	0.0312	0.0846667	3.0883	4.00685	no data	1.9738		Genotype	***<0.001
Figure 1D
Females
Age in weeks	ntg				SOD1-G93A						ANOVA P-values
24	1.88206	1.29338	1.47283	1.90502	1.56342	1.77731	1.65214	1.69558		Interaction	0.5708
27	1.11912	1.39723	1.20285	1.53679	1.6147	1.30365	1.57601	1.39446		Age	*0.0386
30	no data	1.19423	0.83172	1.54933	1.73934	1.59901	1.12559	1.49085		Genotype	0.1163
Males
Age in weeks	ntg				SOD1-G93A						ANOVA P-values
24	1.75158	1.34587	1.45453	1.43523	1.37186	1.24994	1.80574	1.39969		Interaction	0.3957
27	1.40539	1.22366	1.56265	1.20451	1.45531	0.44909	1.10943	0.88625		Age	*0.0171
30	1.15351	1.36052	1.08545	0.89493	1.22426	1.09362	no data	0.77505		Genotype	0.1326
Figure 1E
Females
Age in weeks	ntg				SOD1-G93A						ANOVA P-values
24	1.23084	1.1167	1.11168	1.38613	1.28357	1.2742	0.96254	1.33448		Interaction	0.8659
27	1.06162	0.82549	1.06822	0.881403	1.32821	0.848783	1.12006	0.96616		Age	0.1246
30	no data	1.00509	1.09516	1.62396	1.00958	1.1662	1.05922	1.72325		Genotype	0.7096
Males
Age in weeks	ntg				SOD1-G93A						ANOVA P-values
24	1.54789	1.64883	0.752783	1.38833	1.9295	1.52389	1.6317	0.81332		Interaction	0.7618
27	1.72527	1.3488	0.808267	0.92986	1.56995	0.723933	1.01928	0.935093		Age	0.4282
30	0.834577	1.12292	1.33778	1.23363	0.896543	1.27884	0.76848	2.09274		Genotype	0.8122
Figure 1F
Females
Age in weeks	ntg				SOD1-G93A						ANOVA P-values
24	1.34118	0.74113	1.04043	1.24597	1.3162	1.33186	1.1658	0.70757		Interaction	0.3695
27	1.29417	1.15251	0.88526	0.77658	1.09627	0.9186	0.39684	0.55425		Age	0.2318
30	no data	0.89685	1.04288	1.07777	1.21791	0.862913	1.27944	0.84811		Genotype	0.5421
Males
Age in weeks	ntg				SOD1-G93A						ANOVA P-values
24	1.5405	1.12899	1.15723	0.790283	1.36575	1.03202	1.29089	1.0637		Interaction	0.9732
27	0.850563	1.0225	1.0916	1.07913	1.15203	0.98256	0.970723	0.833523		Age	0.4214
30	1.07736	1.34394	1.38413	0.586267	0.681567	1.25195	no data	1.38766		Genotype	0.9596
	no data: sections of some spinal cord areas were not available, or were lost or severely damaged during incubation

## Sheet: Figure 2
Figure 2A
Females
Age in weeks	ntg				SOD1-G93A						ANOVA P-values
24	6.26333	4.92667	3.5	5.77	6.92667	8.36667	5.00333	5.965		Interaction	0.4309
27	2.59333	4.76	2.43333	3.22667	4.67	7.94	7.37333	8.51667		Age	0.7501
30	no data	2.81	7.54	2.715	6.61	4.77	10.645	6.49		Genotype	**0.0026
Males
Age in weeks	ntg				SOD1-G93A						ANOVA P-values
24	3.03333	4.36333	3.97	8.31667	5.11333	3.17	5.295	7.4		Interaction	*0.0205
27	3.86333	4.78667	5.88	4.73	7.38333	8.16	7.42667	8.32667		Age	0.2854
30	3.40667	3.21	3.07	3.55	9.59667	10.7567	no data	5.82		Genotype	***0.0004
Figure 2B
Females
Age in weeks	ntg				SOD1-G93A						ANOVA P-values
24	8.17333	7.32667	7.03333	7.08667	7.42333	10.55	9.96667	6.14667		Interaction	0.6731
27	5.30667	9.395	5.20333	5.97	5.72333	9.62667	6.92667	7.61333		Age	0.5069
30	no data	3.72	9.18667	4.69	8.11667	7.09	9.61333	8.73		Genotype	0.0541
Males
Age in weeks	ntg				SOD1-G93A						ANOVA P-values
24	5.32	7.81667	13.2567	11.3467	8.31667	5.89	8.24	8.67333		Interaction	*0.047
27	7.05333	6.82333	8.64333	6.52333	8.09667	12.47	6.33333	7.92333		Age	0.5702
30	3.71667	7.17667	3.63667	6.91	9.06	9.75667	11.4133	7.89333		Genotype	0.1518
Figure 2C
Females
Age in weeks	ntg				SOD1-G93A						ANOVA P-values
24	5.77	5.30333	4.335	8.84333	8.10667	9.1	8.53333	5.55667		Interaction	0.687
27	9.38	5.115	4.81333	5.66667	5.98	10.995	8.04333	6.22		Age	0.9887
30	no data	2.72667	8.57667	5.11333	8.31	7.72667	9	9.87333		Genotype	0.0182
Males
Age in weeks	ntg				SOD1-G93A						ANOVA P-values
24	4.775	5.44667	7.79	8.41333	7.40667	3.04667	9.10333	7.89		Interaction	0.1409
27	6.83667	4.12333	6.92	4.81	6.26	10.5133	6.51333	11.4467		Age	0.8728
30	4.25667	5.12333	3.32	6.89333	9.78667	11.355	no data	7.575		Genotype	**0.007
	no data: sections of some spinal cord areas were not available, or were lost or severely damaged during incubation

## Sheet: Figure 3
Figure 3A
Females
Age in weeks	ntg				SOD1-G93A						ANOVA P-values
24	0.81	0.546667	0.666667	0.646667	1.78	1.20333	1.11	1.545		Interaction	0.2318
27	0.48	0.336667	0.796667	1.03	1.24667	1.51333	3.02	2.26667		Age	0.2684
30	no data	0.61	0.68	0.555	2.56333	1.54333	6.815	2.33667		Genotype	**0.0024
Males
Age in weeks	ntg				SOD1-G93A						ANOVA P-values
24	0.376667	0.42	0.485	0.743333	0.623333	0.84	1.275	1.53		Interaction	0.0044
27	0.45	0.296667	0.935	0.743333	1.85333	2.55	2.66333	2.03333		Age	0.0021
30	0.5	0.396667	0.896667	0.766667	5.06	5.27	no data	1.895		Genotype	***<0.0001
Figure 3B
Females
Age in weeks	ntg				SOD1-G93A						ANOVA P-values
24	0.71	0.763333	0.993333	0.59	1.35	0.906667	1.46	1.60667		Interaction	0.0554
27	0.35	0.62	0.913333	1.19667	1.35667	1.55667	2.24333	2.28333		Age	0.063
30	no data	0.603333	1	0.62	3.23333	1.58333	5.48667	2.86333		Genotype	***0.0003
Males
Age in weeks	ntg				SOD1-G93A						ANOVA P-values
24	0.323333	0.66	0.42	0.953333	0.746667	1.37667	1.51333	1.46333		Interaction	**0.0053
27	0.626667	0.336667	0.883333	0.9	1.58667	4.27667	3.01667	1.81333		Age	**0.0018
30	0.66	0.696667	0.83	0.92	5.15	4.25	5.11333	2.54		Genotype	***<0.0001
Figure 3C
Females
Age in weeks	ntg				SOD1-G93A						ANOVA P-values
24	0.336667	0.676667	0.555	0.636667	1.73333	1.08333	2.91667	1.54333		Interaction	0.0971
27	0.46	0.235	0.633333	0.926667	1.58667	2.305	1.53667	2.71		Age	0.1041
30	no data	0.41	0.703333	0.503333	2.81667	2.03333	6.71	4.19667		Genotype	***<0.0001
Males
Age in weeks	ntg				SOD1-G93A						ANOVA P-values
24	0.26	0.39	0.526667	0.543333	0.826667	1.11667	2.21333	1.935		Interaction	*0.0291
27	0.373333	0.343333	0.69	0.705	1.08333	5.47	3.74333	3.24333		Age	*0.0134
30	0.45	0.57	0.646667	0.766667	5.39	3.865	no data	3.705		Genotype	***<0.0001
	no data: sections of some spinal cord areas were not available, or were lost or severely damaged during incubation

## Sheet: Figure 4
Figure 4A
Age in weeks	ntg				SOD1-G93A						ANOVA P-values
24	22	32.6	28.17	21.91	22.87	27.12	34.36	17.82		Interaction	0.7563
27	21.05	17.93	18.6	13.01	18.23	16.06	25.6	19.15		Age	***0.0009
30	17.67	18.29	14.29	16.29	17.54	18.16	14.44	13.19		Genotype	0.8993
Figure 4B
Age in weeks	ntg				SOD1-G93A						ANOVA P-values
24	5.05	4.03	4.42	4.55	4.6	3.5	4.71	5.84		Interaction	0.719
27	4.5	4.14	5.22	6.9	4.36	7.41	6.02	6.9		Age	0.1144
30	4.58	5.83	5.6	4.42	7.88	5.5	5	5.15		Genotype	0.1579
Figure 4C
Age in weeks	ntg				SOD1-G93A						ANOVA P-values
24	138.09	71.78	177.35	64.93	106.03	46.07	52.6	155.78		Interaction	0.8
27	65.51	100.4	68.61	75.25	72.96	94.04	51.81	160.46		Age	0.9
30	100.84	79.62	84.32	54.09	183.78	176.22	no data	152.19		Genotype	0.02
	no data: sections of some spinal cord areas were not available, or were lost or severely damaged during incubation

## Sheet: Figure 5
Figure 4A	Body weight Females
week	SOD-G93A female																																							ntg female
24	26.9	35.03	27.73	29.48	23.3	23.87	28.17	22.58	24.27	24.35	23.92	22.75	22.5	26.13	22.33	20.53	20.8	24.23	25.72	24.3	22.97	23.08	23.28	23.98	27.07	23.58	23.33	24.67	28.48	25.7	22	26.4	22.23	24.98	22.35	25.85	23.35	22.8	24.47	28.3	23.47	26.42	20.83	22.35	26.4	25.17	23.07	24.03	22.27
25	26.9	35.03	27.73	29.29	23.36	23.86	28.21	22.49	24.14	24.35	23.83	22.76	22.54	26.13	22.33	20.53	20.8	24.37	25.83	24.44	23	23.04	23.37	23.97	27.01	23.61	23.31	24.77	28.51	25.86	22.03	26.4	22.39	25.19	22.39	26.06	23.43	22.8	24.47	28.3	23.47	26.19	20.9	22.16	26.46	25.17	23.07	24.03	22.36
26				27.45	23.54	23.93	28.66	22.62	23.66	23.6	23.63	22.27	22.62				21.31	24.78	26.42	25.05	23.34	22.14	23.77	23.71	25.87	23.81	23.66	24.82	29.02	26.36	22.27	26.48	23.3	25.7	22.97	26.02	24.02					26.83	22.05	21.38	25.56				22.46
27				25.5	23.23	23.58	29.27	21.27	23.9		23.23	21.39	22.67				21.9	26.38	28.76	24.5	24.64	22.47	23.76	23.9	26.23	23.77	24.13	24.81	29.17	27.29	22.41	26.46	24.76	26.2	23.53	26.09	25.64					28.58	23.93	22.27	26.16				23.08
28							30.64	22.89	25.07		24.06	22.13	23.5						26.37	26.51	25.29	22.01	25.43			23.84		24.54	30.21	27.74	22.6	27.89	24.63	26.07	23.76	26.61	24.4							23.31	27.54
29							29.3	24.79	24.33		25.04	23.47	23.8						25.69	26.07	24.47	22.79	24.79			24.04		24.27	31.07	27.16	22.66	26.99	23.4	27.57	23.77	27.4	24.46							24.07	27.36
30							29.2	22.53	23.4		24.7	21.8	23.57						24.93	25.05	25.41	22.31	24.33			24		23.43	30.48	28.27	22.07	27.67	24.09	28.06	23.81	26.93	24.63							24.53	27.64
Figure 4B	Body weight Males
week	SOD-G93A male																																							ntg male
24	31.63	35	31.38	35.82	32.67	36.4	35.15	31.33	30.83	29.33	34.32	33.87	31.43	34.17	29.9	35.12	35.23	31.1	29.53	31	31.27	31.78	32.17	32.97	29.53	32.55	33.3	33.23	33.98	32.58	35.25	32.42	33.97	31.67	33.43					33.7	34.5	35.27	35.15	32.88	33.18	34.37	35.45	35.45	30.17
25	31.63	35.04	31.59	35.8	32.67	36.4	35.14	31.26	30.93	29.34	34.4	33.89	31.43	34.17	29.9	35.03	34.97	31.16	29.6	31.07	31.29	31.84	32.14	32.96	29.53	32.49	33.31	33.36	34.03	32.66	35.26	32.41	33.97	31.67	33.31					33.7	34.5	35.27	35.1	32.84	33.16	34.4	35.5	35.43	30.11
26		34.22	31.77	35.57			35.45	30.42	30.36	29.79	34.7	33.9				34.47	32.81	31.34	29.77	31.35	31.31	31.81	32.56	32.55		32.34	33.31	33.96	34.38	32.68	35.2	32.17	34.42		33.67								35.39	33.25	32.35	34.35	36.06	35.73	30.19
27		31.2	30.21	34.34			33.95	28.24	29.97	29.9	35.19	33.29				32.95	30.18	30.36	28.81	31.27	30.59	31.79	31.73	31.38		31.43	33.39	32.8	34.63	32.01	34.74	32.13	35.74		33.38								35.63	31.8	32.8	33.56	35.43	34.06	30.27
28			30.07	34.6				29.3	30.33	29.59	36.39	33.61						29.7	28.81	30.7	30.96	31.57					32.91	32.91	35.24	31.43	35.04	31.89	35.67													33.63	35.79	35	31.11
29			29.8	34				29.43	30.14	29.54	36.87	33.36						29.14	28.47	30.31	30.14	31					32.23	33.19	34.41	28.67	34.87	31.21	36.03													33.93	35.51	34.89	31.9
30			28.53	33.2				29.17	29.39	29.13	36.53	32.44						28.58	28.48	30.33	29.61	29.2					31.78	32.45	33.88	26.5	34.93	29.81	35.43													34.37	34.73	33.73	31.17
Figure 4C	Wire Suspension Test, Females
	SOD1-G93A																																							ntg
24	300	97	49	45	300	300	30	300	300	300	104	300	244	143	94	65	300	189	154	70	300	290	300	133	120	142	300	300	300	163	65	175	300	300	300	43	300	159	100	300	300	300	300	139	300	85	300	181	300
25				240	196	300	117	300	205		71	156	282				300	300	274	91	300	77	300	239	175	45	300	224	166	189	44	155	249	88	300	65	300					300	300	300	300				300
26				263	102	289	179	300	189		43	157	288				300	206	140	67	300	150	253	114	280	81	300	263	220	124	76	170	111	194	300	188	300					300	300	300	300				300
27				267	300	233	68	300	234		86	300	220				89	126	68	90	300	120	218	144	124	98	175	212	246	107	58	127	114	73	300	37	129					300	300	296	214				300
28							107	300	230		136	300	138						95	29	208	111	149			111		208	247	68	40	102	106	209	300	180	300							299	94
29							148	300	189		89	300	162						61	58	300	100	222			157		145	192	53	81	300	273	300	300	103	300							237	299
30							131	300	196		79	300	199						22	93	300	115	216			187		54	191	44	53	184	270	104	300	26	179							178	224
Figure 4D	Wire Suspension Test, Males
	SOD1-G93A																																							ntg
24	47	207	143	172	49	68	67	105	300	263	172	204	59	78	53	70	71	20	75	30	58	126	32	216	20	57	46	134	220	160	40	150	183	93	60					48	158	31	22	136	121	232	57	43	126
25		238	114	75			75	100	300	227	131	177				85	81	35	167	64	118	158	98	238		23	40	81	61	52	85	96	161		83								191	198	133	191	53	196	130
26		179	167	108			78	94	300	250	86	147				57	42	18	19	28	81	90	92	175		79	29	96	68	25	88	160	183		49								239	133	122	224	49	93	107
27		160	148	44			70	178	285	167	71	76				26	131	15	44	36	62	89	41	177		71	31	71	119	61	97	117	144		43								236	259	49	256	33	247	34
28			119	136				127	205	208	74	143						10	51	14	66	61					25	103	147	18	78	36	26													300	62	200	149
29			67	70				134	168	212	97	138						5	64	29	21	61					37	119	152	4	79	3	50													300	55	300	91
30			13	39				98	142	70	90	87						18	49	8	13	62					57	121	145		76	35	60													300	107	300	107
Figure 4E	age in weeks	SOD-G93A	ntg		Figure 4F	age in weeks	SOD-G93A	ntg
Survival	38.9	1	0		Survival	29.6	1	0
Females	33.6	1	0		Males	37.1	1	0
	45.7	1	0			30.6	1	0
	34.3	1	0			35.1	1	0
	37.9	1	0			33.1	1	0
	38.9	1	0			31.9	1	0
	42.6	1	0			31.6	1	0
	33.6	1	0			34.6	1	0
	35.6	1	0			38.9	1	0
	40.9	1	0			46.1	1	0
	24.1	1	0			33.6	1	0
	35.6	1	0
	39.9	1	0
	35.9	1	0
[truncated: 17 more columns]

## Sheet: Group sizes
Group size of in vivo analyses
	all analyses														survival analysis only
age in weeks	24		25		26		27		28		29		30		31		32		33		34		35		36		37		38		39		40		41		42		43		44		45		46
sex	f	m	f	m	f	m	f	m	f	m	f	m	f	m	f	m	f	m	f	m	f	m	f	m	f	m	f	m	f	m	f	m	f	m	f	m	f	m	f	m	f	m	f	m	f	m
ntg	24	25	24	25	16	17	16	17	8	9	8	9	8	9	1	1	1	1	1	1	1	1	1	1	1	1	1	1	1	1	1	1	1	1	1	1	1	1	1	1	1	1	1	1	1	1
SOD1-G93A	39	35	39	35	31	25	30	25	22	19	22	19	22	19	14	10	14	9	14	7	14	6	11	5	11	3	8	3	8	2	7	2	5	1	4	1	3	1	3	1	2	1	2	1	2	1
